# Supplementary material for: Retinal chromophore charge delocalization and confinement explain the extreme photophysics of Neorhodopsin
Source: Nat Commun. 2022 Nov 4;13:6652. doi: 10.1038/s41467-022-33953-y (PMC9636224; doi:10.1038/s41467-022-33953-y)
Supplement: Supplementary file 6 — Source Data [file 41467_2022_33953_MOESM6_ESM.xlsx]

## Sheet: Source Data 1
C12-C13-C14-C15 (angle)	Relative S0 CASPT2 energy	Relative S1 CASPT2 energy	Relative S2 CASPT2 energy	Relative S0 CASSCF energy	Relative S1 CASSCF energy	S0 Charge_PSB	S1 Charge_PSB	BLA_PSB	BLA
-172.000	0.0	44.40442403423042	63.59431385798142	0	56.2138	0.29	0.2564	0.054	0.044
-170.940	-0.27085191425009	41.00215301652483	57.30922916715488	2.99917	52.6367	0.2418	0.2684	0.02	0.034
-160.000	0.8928455800062469	41.65063385714518	57.91803885881925	4.72594	53.0699	0.2066	0.3131	0.002	0.039
-150.000	3.2232086883312943	43.290805570055035	60.7350794898778	7.23614	55.1324	0.1845	0.3492	-0.002	0.043
-140.000	6.953325804763939	45.81205706034551	64.5750170394396	11.0777	58.1682	0.1559	0.4062	-0.003	0.052
-130.000	12.639019721112062	49.31916358489623	69.3307544655129	17.283	61.2056	0.1145	0.5277	-0.004	0.072
-120.000	19.420219677228545	53.88515469622535	73.26850819178895	25.1886	62.8797	0.0563	0.6948	0	0.09
-110.000	24.358631386228403	57.802395137860266	76.09812411276603	31.0338	63.7065	0.0069	0.8061	0.01	0.099
-103.880	69.40271811362294	62.4791604966196	101.0095338864274	74.8182	74.8593	-0.032	0.897	0.045	0.202
C12-C13-C14-C15 (angle)	Relative S0 CASPT2 energy	Relative S1 CASPT2 energy	Relative S2 CASPT2 energy	Relative S0 CASSCF energy
-172	0	43.7051	63.6909
-170.94	0.517708	40.8676	56.9522
-160	2.18408	41.456	56.8228
-150	4.65563	42.2922	59.2113
-140	8.54162	43.2173	62.8555
-130	14.9044	43.8178	69.105
-120	23.2647	42.5619	78.3558
-110	30.7697	39.3893	85.2951
-103.8	32.7697	38.0893	89.2951
C12-C13-C14-C15 (angle)	Relative S0 CASPT2 energy	Relative S1 CASPT2 energy	Relative S2 CASPT2 energy
-170	0.824027	42.1354	62.7411
-170.94	0	38.6379	56.2926
-160	1.21142	40.1011	56.9193
-150	3.62028	41.6174	59.7249
-140	7.53539	43.8972	63.7775
-130	13.6405	43.982	69.2684
-120	20.5711	43.9536	72.4919
-110	27.1405	43.4719	75.6057
-103.8	35.2224	43.0143	79.6057
C12-C13-C14-C15 (angle)	Relative S0 CASPT2 energy	Relative S1 CASPT2 energy	Relative S2 CASPT2 energy	Relative S0 CASSCF energy
-172	0	43.6928	63.6912
-170.9	0.518323	39.9268	56.9525
-160	3.30813	41.3188	55.6309
-150	5.22076	42.9202	58.0194
-140	7.34967	43.2177	60.829
-130	14.3399	43.8181	69.0426
-120	23.265	42.5622	78.2934
-110	29.5714	37.8796	84.0403
-103.8	33.5714	37.0113	90.0403

## Sheet: Source Data 2
C10-C11-C12-C13 (angle)	Relative S0 CASPT2 energy	Relative S1 CASPT2 energy	Relative S2 CASPT2 energy	Relative S0 CASSCF energy	Relative S1 CASSCF energy	S0 Charge_PSB	S1 Charge_PSB	BLA_PSB	BLA
-187	0	44.4044	63.5943	0	56.2138	0.29	0.2564	0.054	0.067
-188.298	-0.270852	41.0022	57.3092	2.99917	52.6367	0.2418	0.2684	0.02	0.022
-195	0.497835	41.2897	57.0042	4.135	52.6968	0.2085	0.2974	0.004	0.001
-205	3.65647	42.446	60.2649	8.00638	53.5813	0.1741	0.3288	-0.011	-0.02
-215	8.22949	43.9602	65.5803	13.2524	55.1878	0.1481	0.3596	-0.018	-0.031
-225	13.4817	45.4476	71.6782	19.1488	56.8595	0.125	0.3956	-0.02	-0.036
-235	19.4463	46.7145	78.5591	25.7532	58.2893	0.1031	0.4375	-0.018	-0.036
-245	25.7818	48.1859	86.484	32.4019	60.0106	0.0757	0.4842	-0.013	-0.033
-255	32.5593	50.7497	95.1267	39.0628	61.5737	0.0508	0.5347	-0.003	-0.024
-258.308	64.1425	58.3076	98.3222	69.2592	69.3969	0.0417	0.603	0.041	-0.002
C10-C11-C12-C13 (angle)	Relative S0 CASPT2 energy	Relative S1 CASPT2 energy	Relative S2 CASPT2 energy
-187	0	43.7051	63.6909
-188.298	0.517708	40.8676	56.9522
-195	1.74901	41.4538	56.1152
-205	5.22577	42.5003	58.9296
-215	9.8966	43.2445	63.9915
-225	15.3078	43.6739	70.0482
-235	21.4847	43.4518	76.6883
-245	28.8791	43.0898	84.2075
-255	37.5036	42.5524	90.349
-258.308	41.1425	42.6076	98.3222
C10-C11-C12-C13 (angle)	Relative S0 CASPT2 energy	Relative S1 CASPT2 energy	Relative S2 CASPT2 energy
-188.047	0	42.1354	61.9171
-188.298	-0.824027	38.6379	55.4685
-195	0.158245	39.1708	55.3993
-205	3.6041	40.6461	59.1136
-215	8.34955	42.3587	64.857
-225	13.8692	42.565	71.4948
-235	20.2891	43.5135	79.0701
-245	27.1036	43.4954	87.5262
-255	35.0579	43.9543	95.6479
-258.3	40.1425	44.5072	99.3222
C10-C11-C12-C13 (angle)	Relative S0 CASPT2 energy	Relative S1 CASPT2 energy	Relative S2 CASPT2 energy
-187	0	43.6928	63.6912
-188.29	0.518323	39.9268	56.9525
-195	-0.126939	40.8272	55.4756
-205	4.01468	40.6181	57.0474
-215	7.38685	41.9898	62.1093
-225	12.7981	41.7917	68.2915
-235	18.975	40.945	72.9235
-245	26.9969	40.58	82.3021
-255	35.6214	40.8585	89.0316
-258.3	39.6214	42.0585	95.0316

## Sheet: Source Data 3
C8-C9-C10-C11 (angle)	Relative S0 CASPT2 energy	Relative S1 CASPT2 energy	Relative S2 CASPT2 energy	Relative S0 CASSCF energy	Relative S1 CASSCF energy	S0 Charge_PSB	S1 Charge_PSB	BLA_PSB	BLA
-183	0	44.4044	63.5943	0	56.2138	0.29	0.2564	0.054	0.044
-182.243	-0.270852	41.0022	63.5943	2.99917	52.6367	0.2418	0.2684	0.02	0.034
-175	0.809042	41.3148	57.0713	4.59386	52.4271	0.2047	0.3069	0.001	0.039
-165	4.22493	42.4843	60.4901	8.74688	53.3602	0.176	0.328	-0.013	0.042
-155	9.33956	43.9004	66.0711	14.8527	54.7809	0.1521	0.3451	-0.024	0.045
-145	15.358	45.4208	72.5738	21.7635	56.5196	0.1315	0.3602	-0.029	0.049
-135	22.0069	46.7792	79.2615	29.1581	58.258	0.1115	0.3786	-0.03	0.053
-125	29.3311	48.1932	86.6234	36.8788	60.1662	0.0902	0.4051	-0.027	0.06
-115	36.2495	50.2658	92.8471	43.5585	61.6507	0.0768	0.4288	-0.021	0.065
-108.486	56.1532	57.0856	103.207	64.7263	64.9083	0.0418	0.5004	0.016	0.116
C8-C9-C10-C11 (angle)	Relative S0 CASPT2 energy	Relative S1 CASPT2 energy	Relative S2 CASPT2 energy
-183	0	43.7051	63.6909
-182.243	0.517708	40.8676	56.9522
-175	1.89788	41.269	55.8404
-165	5.46667	42.3844	58.7488
-155	10.6519	43.4181	63.9919
-145	16.7053	44.4903	70.2873
-135	23.4177	45.4283	76.9036
-125	31.1609	46.7018	84.1987
-115	38.939	48.2913	90.4585
-108.486	47.1532	49.8856	103.207
C8-C9-C10-C11 (angle)	Relative S0 CASPT2 energy	Relative S1 CASPT2 energy	Relative S2 CASPT2 energy
-183.137	0	42.1354	61.9171
-182.243	-0.824027	38.6379	55.4685
-175	0.279882	39.0443	55.3238
-165	3.66299	40.3324	58.9791
-155	8.70777	41.8948	64.9152
-145	14.7121	43.6302	71.8587
-135	21.1402	45.0311	78.8749
-125	28.4111	46.5534	86.6032
-115	35.5244	47.6609	93.3354
-108.486	41.1532	48.9856	103.207
C8-C9-C10-C11 (angle)	Relative S0 CASPT2 energy	Relative S1 CASPT2 energy	Relative S2 CASPT2 energy
-183	0	43.6928	63.6912
-182	0.518323	39.9268	56.9525
-175	0.454926	39.8888	54.7602
-165	3.47766	40.5649	55.8115
-155	9.14615	41.5358	62.4821
-145	14.1956	41.9806	67.7775
-135	20.9079	43.546	75.3939
-125	28.6511	44.8195	82.189
-115	37.0568	45.7816	85.9488
-108.48	40.0568	46.0816	90.9488

## Sheet: Source Data 4
C6-C7-C8-C9 (angle)	Relative S0 CASPT2 energy	Relative S1 CASPT2 energy	Relative S2 CASPT2 energy	Relative S0 CASSCF energy	Relative S1 CASSCF energy	S0 Charge_PSB	S1 Charge_PSB	BLA_PSB	BLA
-180	0	44.4044	63.5943	0	56.2138	0.29	0.2564	0.054	0.044
-181	-0.270852	41.0022	57.3092	2.99917	52.6367	0.2418	0.2684	0.02	0.034
-190	1.23761	41.9144	57.1488	5.09049	53.2643	0.2193	0.2861	0.008	0.037
-200	8.04032	43.6725	63.0525	13.891	54.7362	0.1572	0.3287	-0.027	0.042
-210	14.5674	46.1357	68.5377	22.0186	57.3145	0.1369	0.3228	-0.041	0.041
-220	20.9779	47.9735	73.2674	29.7644	59.5515	0.1233	0.3148	-0.046	0.04
-230	27.3205	50.0415	76.9287	37.2231	61.8405	0.1092	0.3004	-0.048	0.038
-240	33.4497	51.8707	79.8672	44.3894	63.7825	0.0962	0.2876	-0.047	0.034
-250	38.6753	55.2365	81.6163	50.6125	64.8001	0.0869	0.2754	-0.04	0.032
-258	52.5088	61.78	86.3971	65.9423	65.9471	0.0499	0.2841	-0.014	0.041
C6-C7-C8-C9 (angle)	Relative S0 CASPT2 energy	Relative S1 CASPT2 energy	Relative S2 CASPT2 energy
-180	0	43.7051	63.6909
-181	0.517708	40.8676	56.9522
-190	2.16036	41.8962	56.2365
-200	8.5184	42.7787	60.1493
-210	15.0803	45.2155	65.4938
-220	21.4689	47.2118	70.389
-230	27.8185	49.9577	74.3549
-240	33.4986	52.8422	76.8323
-250	37.2122	54.4669	79.1807
-258	58.5088	59.78	86.3971
C6-C7-C8-C9 (angle)	Relative S0 CASPT2 energy	Relative S1 CASPT2 energy	Relative S2 CASPT2 energy
-180	0	42.1354	61.9171
-181	-0.824027	38.6379	55.4685
-190	0.496178	40.4895	55.2911
-200	6.8067	42.0805	61.42
-210	13.0186	44.427	67.1661
-220	19.0969	46.0997	72.1275
-230	25.4026	48.0451	76.2271
-240	31.3879	49.5537	79.141
-250	36.8624	52.5946	81.0703
-258	50.5088	53.78	86.3971
C6-C7-C8-C9 (angle)	Relative S0 CASPT2 energy	Relative S1 CASPT2 energy	Relative S2 CASPT2 energy
-180	0	43.6928	63.6912
-181	0.518323	39.9268	56.9525
-190	0.278175	41.269	54.9815
-200	6.63618	41.3985	59.5221
-210	13.1981	42.7058	62.984
-220	19.5867	45.9571	67.8792
-230	25.9362	47.8285	73.2277
-240	31.6164	49.705	75.2051
-250	36.7025	53.1535	76.6862
-258	44.7025	53.9535	79.6862
